# Supplementary material for: A CURE for a Major Challenge in Phenomics: A Practical Guide to Implementing a Quantitative Specimen-Based Undergraduate Research Experience
Source: Integr Org Biol. 2020 Feb 20;2(1):obaa004. doi: 10.1093/iob/obaa004 (PMC7671122; doi:10.1093/iob/obaa004)
Supplement: obaa004_Supplementary_Data [file obaa004_supplementary_data.zip]

Archive with 7 entries (7 files):
- Appendix1.pdf
- Appendix2.pdf
- Appendix3.pdf
- Appendix4.docx
- Appendix5.zip
- Appendix6.docx
- Appendix7.pdf
